# Supplementary material for: Human Liver Organoids as an Experimental Tool to Investigate Lipocalin-2 in Hepatic Inflammation
Source: Cells. 2026 Jan 23;15(3):216. doi: 10.3390/cells15030216 (PMC12896775; doi:10.3390/cells15030216)
Supplement: Supplementary file 1 [file cells-15-00216-s001.zip]

Archive with 2 entries (2 files):
- Tables S1-S2 and Figures S1-S4.pdf
- Video S1.mp4
